# Supplementary material for: Understanding Internal and External Drivers Influencing the Prescribing Behaviour of Informal Healthcare Providers with Emphasis on Antibiotics in Rural India: A Qualitative Study
Source: Antibiotics (Basel). 2022 Mar 29;11(4):459. doi: 10.3390/antibiotics11040459 (PMC9029264; doi:10.3390/antibiotics11040459)
Supplement: Supplementary file 1 [file antibiotics-11-00459-s001.zip]

Archive with 1 entries (1 files):
- antibiotics-1611636-supplementary.pdf
